# Supplementary material for: Description of a CSF-Enriched miRNA Panel for the Study of Neurological Diseases
Source: Life (Basel). 2021 Jun 22;11(7):594. doi: 10.3390/life11070594 (PMC8305419; doi:10.3390/life11070594)
Supplement: Supplementary file 1 [file life-11-00594-s001.zip]

Archive with 1 entries (1 files):
- life-1247829-supplementary.pdf
